# Supplementary material for: DeviceEditor visual biological CAD canvas
Source: J Biol Eng. 2012 Feb 28;6:1. doi: 10.1186/1754-1611-6-1 (PMC3317443; doi:10.1186/1754-1611-6-1)
Supplement: Additional file 1 — pNJH00010.xml - DeviceEditor design file (.xml) for pNJH00010The DeviceEditor design file for the example shown in Figure 3B. [file 1754-1611-6-1-S1.XML]

<?xml version="1.0" encoding="UTF-8"?>
<de:design xsi:schemaLocation="http://jbei.org/device_editor design.xsd" xmlns:de="http://jbei.org/device_editor" xmlns:xsi="http://www.w3.org/2001/XMLSchema-instance">
  <de:version>3.0</de:version>
  <de:sequenceFiles>
    <de:sequenceFile hash="cb08daae272f4b48d69abea4726c48883985f04a0b907fa17deabe29c1a8ea7e">
      <de:format>Genbank</de:format>
      <de:content><![CDATA[LOCUS       pBbS8c-RFP              5213 bp    DNA     circular      2-NOV-2009
DEFINITION  promoter seq from pBAD33.
SOURCE      
  ORGANISM  
FEATURES             Location/Qualifiers
     promoter        1161..1188
                     /label=pBAD\promoter
     protein_bind    1124..1162
                     /label=Operator\I2\and\I1
     misc_binding    1115..1128
                     /label=CAP\site
     protein_bind    1072..1093
                     /label=operator\O1
     protein_bind    914..931
                     /label=operator\O2
     promoter        complement(1036..1064)
                     /label=araC\promoter
     CDS             complement(7..885)
                     /label=araC
     RBS             1226..1245
                     /label=RBS
     terminator      1948..2076
                     /label=dbl\term
     CDS             1246..1923
                     /label=RFP
     terminator      4307..4412
                     /label=T0
     rep_origin      complement(2078..4306)
                     /label=pSC101**
     misc_marker     complement(4428..5087)
                     /label=CmR
BASE COUNT     1367 a      1219 c      1119 g      1508 t 
ORIGIN
        1 gacgtcttat gacaacttga cggctacatc attcactttt tcttcacaac cggcacggaa 
       61 ctcgctcggg ctggccccgg tgcatttttt aaatacccgc gagaaataga gttgatcgtc 
      121 aaaaccaaca ttgcgaccga cggtggcgat aggcatccgg gtggtgctca aaagcagctt 
      181 cgcctggctg atacgttggt cctcgcgcca gcttaagacg ctaatcccta actgctggcg 
      241 gaaaagatgt gacagacgcg acggcgacaa gcaaacatgc tgtgcgacgc tggcgatatc 
      301 aaaattgctg tctgccaggt gatcgctgat gtactgacaa gcctcgcgta cccgattatc 
      361 catcggtgga tggagcgact cgttaatcgc ttccatgcgc cgcagtaaca attgctcaag 
      421 cagatttatc gccagcagct ccgaatagcg cccttcccct tgcccggcgt taatgatttg 
      481 cccaaacagg tcgctgaaat gcggctggtg cgcttcatcc gggcgaaaga accccgtatt 
      541 ggcaaatatt gacggccagt taagccattc atgccagtag gcgcgcggac gaaagtaaac 
      601 ccactggtga taccattcgc gagcctccgg atgacgaccg tagtgatgaa tctctcctgg 
      661 cgggaacagc aaaatatcac ccggtcggca aacaaattct cgtccctgat ttttcaccac 
      721 cccctgaccg cgaatggtga gattgagaat ataacctttc attcccagcg gtcggtcgat 
      781 aaaaaaatcg agataaccgt tggcctcaat cggcgttaaa cccgccacca gatgggcatt 
      841 aaacgagtat cccggcagca ggggatcatt ttgcgcttca gccatacttt tcatactccc 
      901 gccattcaga gaagaaacca attgtccata ttgcatcaga cattgccgtc actgcgtctt 
      961 ttactggctc ttctcgctaa ccaaaccggt aaccccgctt attaaaagca ttctgtaaca 
     1021 aagcgggacc aaagccatga caaaaacgcg taacaaaagt gtctataatc acggcagaaa 
     1081 agtccacatt gattatttgc acggcgtcac actttgctat gccatagcat ttttatccat 
     1141 aagattagcg gattctacct gacgcttttt atcgcaactc tctactgttt ctccataccc 
     1201 gtttttttgg gaattcaaaa gatcttttaa gaaggagata tacatatggc gagtagcgaa 
     1261 gacgttatca aagagttcat gcgtttcaaa gttcgtatgg aaggttccgt taacggtcac 
     1321 gagttcgaaa tcgaaggtga aggtgaaggt cgtccgtacg aaggtaccca gaccgctaaa 
     1381 ctgaaagtta ccaaaggtgg tccgctgccg ttcgcttggg acatcctgtc cccgcagttc 
     1441 cagtacggtt ccaaagctta cgttaaacac ccggctgaca tcccggacta cctgaaactg 
     1501 tccttcccgg aaggtttcaa atgggaacgt gttatgaact tcgaagacgg tggtgttgtt 
     1561 accgttaccc aggactcctc cctgcaagac ggtgagttca tctacaaagt taaactgcgt 
     1621 ggtaccaact tcccgtccga cggtccggtt atgcagaaaa aaaccatggg ttgggaagct 
     1681 tccaccgaac gtatgtaccc ggaagacggt gctctgaaag gtgaaatcaa aatgcgtctg 
     1741 aaactgaaag acggtggtca ctacgacgct gaagttaaaa ccacctacat ggctaaaaaa 
     1801 ccggttcagc tgccgggtgc ttacaaaacc gacatcaaac tggacatcac ctcccacaac 
     1861 gaagactaca ccatcgttga acagtacgaa cgtgctgaag gtcgtcactc caccggtgct 
     1921 taaggatcca aactcgagta aggatctcca ggcatcaaat aaaacgaaag gctcagtcga 
     1981 aagactgggc ctttcgtttt atctgttgtt tgtcggtgaa cgctctctac tagagtcaca 
     2041 ctggctcacc ttcgggtggg cctttctgcg tttataccta gggtacgggt tttgctgccc 
     2101 gcaaacgggc tgttctggtg ttgctagttt gttatcagaa tcgcagatcc ggcttcagcc 
     2161 ggtttgccgg ctgaaagcgc tatttcttcc agaattgcca tgattttttc cccacgggag 
     2221 gcgtcactgg ctcccgtgtt gtcggcagct ttgattcgat aagcagcatc gcctgtttca 
     2281 ggctgtctat gtgtgactgt tgagctgtaa caagttgtct caggtgttca atttcatgtt 
     2341 ctagttgctt tgttttactg gtttcacctg ttctattagg tgttacatgc tgttcatctg 
     2401 ttacattgtc gatctgttca tggtgaacag ctttgaatgc accaaaaact cgtaaaagct 
     2461 ctgatgtatc tatctttttt acaccgtttt catctgtgca tatggacagt tttccctttg 
     2521 atatgtaacg gtgaacagtt gttctacttt tgtttgttag tcttgatgct tcactgatag 
     2581 atacaagagc cataagaacc tcagatcctt ccgtatttag ccagtatgtt ctctagtgtg 
     2641 gttcgttgtt tttgcgtgag ccatgagaac gaaccattga gatcatactt actttgcatg 
     2701 tcactcaaaa attttgcctc aaaactggtg agctgaattt ttgcagttaa agcatcgtgt 
     2761 agtgtttttc ttagtccgtt atgtaggtag gaatctgatg taatggttgt tggtattttg 
     2821 tcaccattca tttttatctg gttgttctca agttcggtta cgagatccat ttgtctatct 
     2881 agttcaactt ggaaaatcaa cgtatcagtc gggcggcctc gcttatcaac caccaatttc 
     2941 atattgctgt aagtgtttaa atctttactt attggtttca aaacccattg gttaagcctt 
     3001 ttaaactcat ggtagttatt ttcaagcatt aacatgaact taaattcatc aaggctaatc 
     3061 tctatatttg ccttgtgagt tttcttttgt gttagttctt ttaataacca ctcataaatc 
     3121 ctcatagagt atttgttttc aaaagactta acatgttcca gattatattt tatgaatttt 
     3181 tttaactgga aaagataagg caatatctct tcactaaaaa ctaattctaa tttttcgctt 
     3241 gagaacttgg catagtttgt ccactggaaa atctcaaagc ctttaaccaa aggattcctg 
     3301 atttccacag ttctcgtcat cagctctctg gttgctttag ctaatacacc ataagcattt 
     3361 tccctactga tgttcatcat ctgagcgtat tggttataag tgaacgatac cgtccgttct 
     3421 ttccttgtag ggttttcaat cgtggggttg agtagtgcca cacagcataa aattagcttg 
     3481 gtttcatgct ccgttaagtc atagcgacta atcgctagtt catttgcttt gaaaacaact 
     3541 aattcagaca tacatctcaa ttggtctagg tgattttaat cactatacca attgagatgg 
     3601 gctagtcaat gataattact agtccttttc ccgggtgatc tgggtatctg taaattctgc 
     3661 tagacctttg ctggaaaact tgtaaattct gctagaccct ctgtaaattc cgctagacct 
     3721 ttgtgtgttt tttttgttta tattcaagtg gttataattt atagaataaa gaaagaataa 
     3781 aaaaagataa aaagaataga tcccagccct gtgtataact cactacttta gtcagttccg 
     3841 cagtattaca aaaggatgtc gcaaacgctg tttgctcctc tacaaaacag accttaaaac 
     3901 cctaaaggct taagtagcac cctcgcaagc tcgggcaaat cgctgaatat tccttttgtc 
     3961 tccgaccatc aggcacctga gtcgctgtct ttttcgtgac attcagttcg ctgcgctcac 
     4021 ggctctggca gtgaatgggg gtaaatggca ctacaggcgc cttttatgga ttcatgcaag 
     4081 gaaactaccc ataatacaag aaaagcccgt cacgggcttc tcagggcgtt ttatggcggg 
     4141 tctgctatgt ggtgctatct gactttttgc tgttcagcag ttcctgccct ctgattttcc 
     4201 agtctgacca cttcggatta tcccgtgaca ggtcattcag actggctaat gcacccagta 
     4261 aggcagcggt atcatcaaca ggcttacccg tcttactgtc cctagtgctt ggattctcac 
     4321 caataaaaaa cgcccggcgg caaccgagcg ttctgaacaa atccagatgg agttctgagg 
     4381 tcattactgg atctatcaac aggagtccaa gcgagctcga tatcaaatta cgccccgccc 
     4441 tgccactcat cgcagtactg ttgtaattca ttaagcattc tgccgacatg gaagccatca 
     4501 caaacggcat gatgaacctg aatcgccagc ggcatcagca ccttgtcgcc ttgcgtataa 
     4561 tatttgccca tggtgaaaac gggggcgaag aagttgtcca tattggccac gtttaaatca 
     4621 aaactggtga aactcaccca gggattggct gagacgaaaa acatattctc aataaaccct 
     4681 ttagggaaat aggccaggtt ttcaccgtaa cacgccacat cttgcgaata tatgtgtaga 
     4741 aactgccgga aatcgtcgtg gtattcactc cagagcgatg aaaacgtttc agtttgctca 
     4801 tggaaaacgg tgtaacaagg gtgaacacta tcccatatca ccagctcacc gtctttcatt 
     4861 gccatacgaa attccggatg agcattcatc aggcgggcaa gaatgtgaat aaaggccgga 
     4921 taaaacttgt gcttattttt ctttacggtc tttaaaaagg ccgtaatatc cagctgaacg 
     4981 gtctggttat aggtacattg agcaactgac tgaaatgcct caaaatgttc tttacgatgc 
     5041 cattgggata tatcaacggt ggtatatcca gtgatttttt tctccatttt agcttcctta 
     5101 gctcctgaaa atctcgataa ctcaaaaaat acgcccggta gtgatcttat ttcattatgg 
     5161 tgaaagttgg aacctcttac gtgccgatca acgtctcatt ttcgccagat atc 
//
]]></de:content>
      <de:fileName>pBbS8c-RFP.gb</de:fileName>
    </de:sequenceFile>
    <de:sequenceFile hash="033050572f16ae0a262603a655f9dcde9bc162aceb5f19d4d733a06a09f35f87">
      <de:format>Genbank</de:format>
      <de:content><![CDATA[LOCUS       pGFPuv_cterm_signal     3338 bp    DNA     circular SYN 26-OCT-2009
DEFINITION  Cloning vector pGFPuv, complete sequence.
ACCESSION   U62636
VERSION     U62636.1  GI:1490528
SOURCE      Cloning vector pGFPuv.
  ORGANISM  Cloning vector pGFPuv
FEATURES             Location/Qualifiers
     gene            1538..2398
                     /gene="bla"
                     /vntifkey="60"
     CDS             1538..2398
                     /gene="bla"
                     /function="confers resistance to ampicillin"
                     /codon_start=1
                     /transl_table=11
                     /product="beta-lactamase"
                     /protein_id="AAB06049.1"
                     /db_xref="GI:1490530"
                     /vntifkey="4"
                     /label=bla
     misc_feature    2546..3189
                     /vntifkey="21"
                     /label=pUC\ori
     misc_feature    95..178
                     /vntifkey="21"
                     /label=Plac
     misc_feature    179..199
                     /vntifkey="21"
                     /label=lac\operator
     CDS             289..1071
                     /vntifkey="4"
                     /label=GFPuv
     CDS             1006..1068
                     /vntifkey="4"
                     /label=signal_peptide
BASE COUNT      878 a       788 c       836 g       836 t 
ORIGIN
        1 agcgcccaat acgcaaaccg cctctccccg cgcgttggcc gattcattaa tgcagctggc 
       61 acgacaggtt tcccgactgg aaagcgggca gtgagcgcaa cgcaattaat gtgagttagc 
      121 tcactcatta ggcaccccag gctttacact ttatgcttcc ggctcgtatg ttgtgtggaa 
      181 ttgtgagcgg ataacaattt cacacaggaa acagctatga ccatgattac gccaagcttg 
      241 catgcctgca ggtcgactct agaggatccc cgggtaccgg tagaaaaaat gagtaaagga 
      301 gaagaacttt tcactggagt tgtcccaatt cttgttgaat tagatggtga tgttaatggg 
      361 cacaaatttt ctgtcagtgg agagggtgaa ggtgatgcaa catacggaaa acttaccctt 
      421 aaatttattt gcactactgg aaaactacct gttccatggc caacacttgt cactactttc 
      481 tcttatggtg ttcaatgctt ttcccgttat ccggatcata tgaaacggca tgactttttc 
      541 aagagtgcca tgcccgaagg ttatgtacag gaacgcacta tatctttcaa agatgacggg 
      601 aactacaaga cgcgtgctga agtcaagttt gaaggtgata cccttgttaa tcgtatcgag 
      661 ttaaaaggta ttgattttaa agaagatgga aacattctcg gacacaaact cgagtacaac 
      721 tataactcac acaatgtata catcacggca gacaaacaaa agaatggaat caaagctaac 
      781 ttcaaaattc gccacaacat tgaagatgga tccgttcaac tagcagacca ttatcaacaa 
      841 aatactccaa ttggcgatgg ccctgtcctt ttaccagaca accattacct gtcgacacaa 
      901 tctgcccttt cgaaagatcc caacgaaaag cgtgaccaca tggtccttct tgagtttgta 
      961 actgctgctg ggattacaca tggcatggat gagctcggcg gcggcggcag caaggtctac 
     1021 ggcaaggaac agtttttgcg gatgcgccag agcatgttcc ccgatcgcta aactagtcgg 
     1081 ccgtacgggc cctttcgtct cgcgcgtttc ggtgatgacg gtgaaaacct ctgacacatg 
     1141 cagctcccgg agacggtcac agcttgtctg taagcggatg ccgggagcag acaagcccgt 
     1201 cagggcgcgt cagcgggtgt tggcgggtgt cggggctggc ttaactatgc ggcatcagag 
     1261 cagattgtac tgagagtgca ccatatgcgg tgtgaaatac cgcacagatg cgtaaggaga 
     1321 aaataccgca tcaggcggcc ttaagggcct cgtgatacgc ctatttttat aggttaatgt 
     1381 catgataata atggtttctt agacgtcagg tggcactttt cggggaaatg tgcgcggaac 
     1441 ccctatttgt ttatttttct aaatacattc aaatatgtat ccgctcatga gacaataacc 
     1501 ctgataaatg cttcaataat attgaaaaag gaagagtatg agtattcaac atttccgtgt 
     1561 cgcccttatt cccttttttg cggcattttg ccttcctgtt tttgctcacc cagaaacgct 
     1621 ggtgaaagta aaagatgctg aagatcagtt gggtgcacga gtgggttaca tcgaactgga 
     1681 tctcaacagc ggtaagatcc ttgagagttt tcgccccgaa gaacgttttc caatgatgag 
     1741 cacttttaaa gttctgctat gtggcgcggt attatcccgt attgacgccg ggcaagagca 
     1801 actcggtcgc cgcatacact attctcagaa tgacttggtt gagtactcac cagtcacaga 
     1861 aaagcatctt acggatggca tgacagtaag agaattatgc agtgctgcca taaccatgag 
     1921 tgataacact gcggccaact tacttctgac aacgatcgga ggaccgaagg agctaaccgc 
     1981 ttttttgcac aacatggggg atcatgtaac tcgccttgat cgttgggaac cggagctgaa 
     2041 tgaagccata ccaaacgacg agcgtgacac cacgatgcct gtagcaatgg caacaacgtt 
     2101 gcgcaaacta ttaactggcg aactacttac tctagcttcc cggcaacaat taatagactg 
     2161 gatggaggcg gataaagttg caggaccact tctgcgctcg gcccttccgg ctggctggtt 
     2221 tattgctgat aaatctggag ccggtgagcg tgggtctcgc ggtatcattg cagcactggg 
     2281 gccagatggt aagccctccc gtatcgtagt tatctacacg acggggagtc aggcaactat 
     2341 ggatgaacga aatagacaga tcgctgagat aggtgcctca ctgattaagc attggtaact 
     2401 gtcagaccaa gtttactcat atatacttta gattgattta aaacttcatt tttaatttaa 
     2461 aaggatctag gtgaagatcc tttttgataa tctcatgacc aaaatccctt aacgtgagtt 
     2521 ttcgttccac tgagcgtcag accccgtaga aaagatcaaa ggatcttctt gagatccttt 
     2581 ttttctgcgc gtaatctgct gcttgcaaac aaaaaaacca ccgctaccag cggtggtttg 
     2641 tttgccggat caagagctac caactctttt tccgaaggta actggcttca gcagagcgca 
     2701 gataccaaat actgtccttc tagtgtagcc gtagttaggc caccacttca agaactctgt 
     2761 agcaccgcct acatacctcg ctctgctaat cctgttacca gtggctgctg ccagtggcga 
     2821 taagtcgtgt cttaccgggt tggactcaag acgatagtta ccggataagg cgcagcggtc 
     2881 gggctgaacg gggggttcgt gcacacagcc cagcttggag cgaacgacct acaccgaact 
     2941 gagataccta cagcgtgagc tatgagaaag cgccacgctt cccgaaggga gaaaggcgga 
     3001 caggtatccg gtaagcggca gggtcggaac aggagagcgc acgagggagc ttccaggggg 
     3061 aaacgcctgg tatctttata gtcctgtcgg gtttcgccac ctctgacttg agcgtcgatt 
     3121 tttgtgatgc tcgtcagggg ggcggagcct atggaaaaac gccagcaacg cggccttttt 
     3181 acggttcctg gccttttgct ggccttttgc tcacatgttc tttcctgcgt tatcccctga 
     3241 ttctgtggat aaccgtatta ccgcctttga gtgagctgat accgctcgcc gcagccgaac 
     3301 gaccgagcgc agcgagtcag tgagcgagga agcggaag 
//
]]></de:content>
      <de:fileName>pGFPuv_sig.pep.gb</de:fileName>
    </de:sequenceFile>
    <de:sequenceFile hash="bf004ace274aa1b92c9ead1e9285eda16f3bc6f89df9c7a1d0a238da9a7439d5">
      <de:format>Genbank</de:format>
      <de:content><![CDATA[LOCUS       gfpuv_sigpep_XhoI_           1 bp ds-DNA   linear       02-MAY-2010
ACCESSION   gfpuv_sigpep_XhoI_silent
VERSION     gfpuv_sigpep_XhoI_silent.1
KEYWORDS    .
COMMENT     
FEATURES             Location/Qualifiers
     CDS             1..1
                     /label=GFPuv
     misc_feature    1..1
                     /label=XhoI_silent_mutation
ORIGIN
        1 a     
//
]]></de:content>
      <de:fileName>gfpuv_sigpep_XhoI_silent.gb</de:fileName>
    </de:sequenceFile>
    <de:sequenceFile hash="32aac1429523cc64f38171f334c129fe410106c4ff87841b61da839952831f7a">
      <de:format>Genbank</de:format>
      <de:content><![CDATA[LOCUS       gfpuv_sigpep_BamHI           1 bp ds-DNA   linear       02-MAY-2010
ACCESSION   gfpuv_sigpep_BamHI_silent
VERSION     gfpuv_sigpep_BamHI_silent.1
KEYWORDS    .
COMMENT     
FEATURES             Location/Qualifiers
     CDS             1..1
                     /label=GFPuv
     misc_feature    1..1
                     /label=BamHI_silent_mutation
ORIGIN
        1 t     
//
]]></de:content>
      <de:fileName>gfpuv_sigpep_BamHI_silent.gb</de:fileName>
    </de:sequenceFile>
  </de:sequenceFiles>
  <de:partVOs>
    <de:partVO id="1321376985943503">
      <de:name>pBbS8c_EcoRI_XhoI_vector_backbone</de:name>
      <de:imagePath>sbol/png/CentralDogma/Origin_of_Replication.png</de:imagePath>
      <de:revComp>false</de:revComp>
      <de:startBP>1934</de:startBP>
      <de:stopBP>1215</de:stopBP>
      <de:sequenceFileHash>cb08daae272f4b48d69abea4726c48883985f04a0b907fa17deabe29c1a8ea7e</de:sequenceFileHash>
      <de:parts>
        <de:part id="1321376985944202">
          <de:direction>forward</de:direction>
          <de:fas>DIGEST</de:fas>
          <de:rectShape>
            <de:x>50.25</de:x>
            <de:y>100.6</de:y>
            <de:width>56</de:width>
            <de:height>56</de:height>
          </de:rectShape>
        </de:part>
      </de:parts>
      <de:eugeneRules/>
    </de:partVO>
    <de:partVO id="1321376985958712">
      <de:name>RBS</de:name>
      <de:imagePath>sbol/png/CentralDogma/Forward_Translation_Start_Site.png</de:imagePath>
      <de:revComp>false</de:revComp>
      <de:startBP>1226</de:startBP>
      <de:stopBP>1245</de:stopBP>
      <de:sequenceFileHash>cb08daae272f4b48d69abea4726c48883985f04a0b907fa17deabe29c1a8ea7e</de:sequenceFileHash>
      <de:parts>
        <de:part id="1321376985958156">
          <de:direction>forward</de:direction>
          <de:fas/>
          <de:rectShape>
            <de:x>121.15</de:x>
            <de:y>192.8</de:y>
            <de:width>56</de:width>
            <de:height>56</de:height>
          </de:rectShape>
        </de:part>
      </de:parts>
      <de:eugeneRules/>
    </de:partVO>
    <de:partVO id="1321376985960307">
      <de:name>gfpuv_sigpep_5prime</de:name>
      <de:imagePath>sbol/png/CentralDogma/Forward_Open_Reading_Frame.png</de:imagePath>
      <de:revComp>false</de:revComp>
      <de:startBP>289</de:startBP>
      <de:stopBP>713</de:stopBP>
      <de:sequenceFileHash>033050572f16ae0a262603a655f9dcde9bc162aceb5f19d4d733a06a09f35f87</de:sequenceFileHash>
      <de:parts>
        <de:part id="1321376985960398">
          <de:direction>forward</de:direction>
          <de:fas/>
          <de:rectShape>
            <de:x>199.95</de:x>
            <de:y>194.3</de:y>
            <de:width>56</de:width>
            <de:height>56</de:height>
          </de:rectShape>
        </de:part>
      </de:parts>
      <de:eugeneRules/>
    </de:partVO>
    <de:partVO id="1321376985962477">
      <de:name>XhoI_silent</de:name>
      <de:imagePath>sbol/png/CentralDogma/Forward_Open_Reading_Frame.png</de:imagePath>
      <de:revComp>false</de:revComp>
      <de:startBP>1</de:startBP>
      <de:stopBP>1</de:stopBP>
      <de:sequenceFileHash>bf004ace274aa1b92c9ead1e9285eda16f3bc6f89df9c7a1d0a238da9a7439d5</de:sequenceFileHash>
      <de:parts>
        <de:part id="1321376985962611">
          <de:direction>forward</de:direction>
          <de:fas/>
          <de:rectShape>
            <de:x>275.1</de:x>
            <de:y>290.55</de:y>
            <de:width>56</de:width>
            <de:height>56</de:height>
          </de:rectShape>
        </de:part>
      </de:parts>
      <de:eugeneRules/>
    </de:partVO>
    <de:partVO id="1321376985964077">
      <de:name>gfpuv_sigpep_middle</de:name>
      <de:imagePath>sbol/png/CentralDogma/Forward_Open_Reading_Frame.png</de:imagePath>
      <de:revComp>false</de:revComp>
      <de:startBP>715</de:startBP>
      <de:stopBP>812</de:stopBP>
      <de:sequenceFileHash>033050572f16ae0a262603a655f9dcde9bc162aceb5f19d4d733a06a09f35f87</de:sequenceFileHash>
      <de:parts>
        <de:part id="1321376985964099">
          <de:direction>forward</de:direction>
          <de:fas/>
          <de:rectShape>
            <de:x>352.25</de:x>
            <de:y>196.4</de:y>
            <de:width>56</de:width>
            <de:height>56</de:height>
          </de:rectShape>
        </de:part>
      </de:parts>
      <de:eugeneRules/>
    </de:partVO>
    <de:partVO id="1321376985965151">
      <de:name>BamHI_silent</de:name>
      <de:imagePath>sbol/png/CentralDogma/Forward_Open_Reading_Frame.png</de:imagePath>
      <de:revComp>false</de:revComp>
      <de:startBP>1</de:startBP>
      <de:stopBP>1</de:stopBP>
      <de:sequenceFileHash>32aac1429523cc64f38171f334c129fe410106c4ff87841b61da839952831f7a</de:sequenceFileHash>
      <de:parts>
        <de:part id="1321376985965183">
          <de:direction>forward</de:direction>
          <de:fas/>
          <de:rectShape>
            <de:x>428.65</de:x>
            <de:y>290.1</de:y>
            <de:width>56</de:width>
            <de:height>56</de:height>
          </de:rectShape>
        </de:part>
      </de:parts>
      <de:eugeneRules/>
    </de:partVO>
    <de:partVO id="1321376985967591">
      <de:name>gfpuv_sigpep_3prime</de:name>
      <de:imagePath>sbol/png/CentralDogma/Forward_Open_Reading_Frame.png</de:imagePath>
      <de:revComp>false</de:revComp>
      <de:startBP>814</de:startBP>
      <de:stopBP>1072</de:stopBP>
      <de:sequenceFileHash>033050572f16ae0a262603a655f9dcde9bc162aceb5f19d4d733a06a09f35f87</de:sequenceFileHash>
      <de:parts>
        <de:part id="1321376985967526">
          <de:direction>forward</de:direction>
          <de:fas/>
          <de:rectShape>
            <de:x>508.2</de:x>
            <de:y>194.5</de:y>
            <de:width>56</de:width>
            <de:height>56</de:height>
          </de:rectShape>
        </de:part>
      </de:parts>
      <de:eugeneRules/>
    </de:partVO>
  </de:partVOs>
  <de:j5Collection>
    <de:name>pNJH00010</de:name>
    <de:j5Bins>
      <de:j5Bin>
        <de:binName>0</de:binName>
        <de:dsf>false</de:dsf>
        <de:binItems>
          <de:partID>1321376985944202</de:partID>
        </de:binItems>
      </de:j5Bin>
      <de:j5Bin>
        <de:binName>1</de:binName>
        <de:dsf>false</de:dsf>
        <de:binItems>
          <de:partID>1321376985958156</de:partID>
        </de:binItems>
      </de:j5Bin>
      <de:j5Bin>
        <de:binName>2</de:binName>
        <de:dsf>false</de:dsf>
        <de:binItems>
          <de:partID>1321376985960398</de:partID>
        </de:binItems>
      </de:j5Bin>
      <de:j5Bin>
        <de:binName>3</de:binName>
        <de:dsf>false</de:dsf>
        <de:binItems>
          <de:partID>1321376985962611</de:partID>
        </de:binItems>
      </de:j5Bin>
      <de:j5Bin>
        <de:binName>4</de:binName>
        <de:dsf>false</de:dsf>
        <de:binItems>
          <de:partID>1321376985964099</de:partID>
        </de:binItems>
      </de:j5Bin>
      <de:j5Bin>
        <de:binName>5</de:binName>
        <de:dsf>false</de:dsf>
        <de:binItems>
          <de:partID>1321376985965183</de:partID>
        </de:binItems>
      </de:j5Bin>
      <de:j5Bin>
        <de:binName>6</de:binName>
        <de:dsf>false</de:dsf>
        <de:binItems>
          <de:partID>1321376985967526</de:partID>
        </de:binItems>
      </de:j5Bin>
    </de:j5Bins>
    <de:collectionShape>
      <de:x>34</de:x>
      <de:y>26</de:y>
      <de:width>541</de:width>
      <de:height>344</de:height>
    </de:collectionShape>
  </de:j5Collection>
</de:design>
