# Supplementary material for: DeviceEditor visual biological CAD canvas
Source: J Biol Eng. 2012 Feb 28;6:1. doi: 10.1186/1754-1611-6-1 (PMC3317443; doi:10.1186/1754-1611-6-1)
Supplement: Additional file 3 — pRDR00001-8.eug - Eugene rules file (.eug) for pRDR00001-8The Eugene rules file for the example shown in Figure 4B. [file 1754-1611-6-1-S3.EUG]

Rule rule1(short NOTMORETHAN 2);
Rule rule2(short NOTWITH enhanced);
Rule rule3(short WITH sig1);
Rule rule4(long NOTMORETHAN 1);
// Comment: rule5 concerns other_part
Rule rule5(long WITH other_part);
Rule rule6(gfpuv BEFORE ssrA_tag_3prime);
